# Supplementary material for: Evolution of Phototransduction Genes in Lepidoptera
Source: Genome Biol Evol. 2019 Jul 12;11(8):2107–24. doi: 10.1093/gbe/evz150 (PMC6698658; doi:10.1093/gbe/evz150)
Supplement: evz150_Supplementary_Data [file evz150_supplementary_data.zip]

Archive with 28 entries (25 files):
- evz150_supplementary_data/
- evz150_supplementary_data/Macias-Mun╠âoz_GBE_2019_Legends_Supplementary_Materials.docx
- __MACOSX/
- __MACOSX/evz150_supplementary_data/
- __MACOSX/evz150_supplementary_data/._Macias-Mun╠âoz_GBE_2019_Legends_Supplementary_Materials.docx
- evz150_supplementary_data/.DS_Store
- __MACOSX/evz150_supplementary_data/._.DS_Store
- evz150_supplementary_data/Macias-Mun╠âoz_GBE_2019_FigS8.pdf
- __MACOSX/evz150_supplementary_data/._Macias-Mun╠âoz_GBE_2019_FigS8.pdf
- evz150_supplementary_data/Macias-Mun╠âoz_GBE_2019_Supplementary_Tables.xlsx
- __MACOSX/evz150_supplementary_data/._Macias-Mun╠âoz_GBE_2019_Supplementary_Tables.xlsx
- evz150_supplementary_data/Macias-Mun╠âoz_GBE_2019_Supplementary_Results.docx
- __MACOSX/evz150_supplementary_data/._Macias-Mun╠âoz_GBE_2019_Supplementary_Results.docx
- evz150_supplementary_data/Macias-Mun╠âoz_GBE_2019_FigS6.pdf
- __MACOSX/evz150_supplementary_data/._Macias-Mun╠âoz_GBE_2019_FigS6.pdf
- evz150_supplementary_data/Macias-Mun╠âoz_GBE_2019_FigS7.pdf
- __MACOSX/evz150_supplementary_data/._Macias-Mun╠âoz_GBE_2019_FigS7.pdf
- evz150_supplementary_data/Macias-Mun╠âoz_GBE_2019_FigS5.pdf
- __MACOSX/evz150_supplementary_data/._Macias-Mun╠âoz_GBE_2019_FigS5.pdf
- evz150_supplementary_data/Macias-Mun╠âoz_GBE_2019_FigS4.pdf
- __MACOSX/evz150_supplementary_data/._Macias-Mun╠âoz_GBE_2019_FigS4.pdf
- evz150_supplementary_data/Macias-Mun╠âoz_GBE_2019_FigS1.pdf
- __MACOSX/evz150_supplementary_data/._Macias-Mun╠âoz_GBE_2019_FigS1.pdf
- evz150_supplementary_data/Macias-Mun╠âoz_GBE_2019_FigS3.pdf
- __MACOSX/evz150_supplementary_data/._Macias-Mun╠âoz_GBE_2019_FigS3.pdf
- evz150_supplementary_data/Macias-Mun╠âoz_GBE_2019_FigS2.pdf
- __MACOSX/evz150_supplementary_data/._Macias-Mun╠âoz_GBE_2019_FigS2.pdf
- __MACOSX/._evz150_supplementary_data
